# Supplementary material for: Digital Biohacking Approach to Dietary Interventions: A Comprehensive Strategy for Healthy and Sustainable Weight Loss
Source: Nutrients. 2024 Jun 26;16(13):2021. doi: 10.3390/nu16132021 (PMC11243021; doi:10.3390/nu16132021)
Supplement: Supplementary file 1 [file nutrients-16-02021-s001.zip]

Archive with 1 entries (1 files):
- nutrients-2993725-supplementary.pdf
